# Supplementary material for: Efficacy and safety of Tripterygium wilfordii polyglycosides for diabetic kidney disease: an overview of systematic reviews and meta-analyses
Source: Syst Rev. 2022 Oct 21;11:226. doi: 10.1186/s13643-022-02091-3 (PMC9585776; doi:10.1186/s13643-022-02091-3)
Supplement: Supplementary file 3 — Additional file 3: Supplemental Table 1. Overview of 24-hour Urinary Protein in the Included SRs and MAs. Supplemental Table 2. Overview of the Included SRs and MAs of Renal Function. Supplemental Table 3. Overview of the Included SRs and MAs about the Outcome of Serum Albumin. Supplemental Table 4. Overview of the Included SRs and MAs of AL. Supplemental Table 5. Overview of the included SRs and MAs about the outcomes of WBC. Supplemental Table 6. Overview of the Incidence of Adverse Events in the Included SRs and MAs. Supplemental Table 7. Methodological Quality Assessment of the Systematic Reviews and Meta-analyses Based on AMSTAR-2 tool. Supplemental Table 8. Quality of Evidence in Included SRs with GRADE. [file 13643_2022_2091_MOESM3_ESM.zip]

Archive with 8 entries (8 files):
- 13643_2022_2091_MOESM3_ESM/ST 7_AMSTAR 2 (20221013)_ESM.pdf
- 13643_2022_2091_MOESM3_ESM/ST-1_UTP 2021-06-21R2.pdf
- 13643_2022_2091_MOESM3_ESM/ST-2_Scr 20210621R2.pdf
- 13643_2022_2091_MOESM3_ESM/ST-3_serum albuminR2.pdf
- 13643_2022_2091_MOESM3_ESM/ST-4 ALT 2021-06-21R2.pdf
- 13643_2022_2091_MOESM3_ESM/ST-8R2.pdf
- 13643_2022_2091_MOESM3_ESM/Supplemental Table 5 [revision_2022-06-05]R2.pdf
- 13643_2022_2091_MOESM3_ESM/Supplemental Table 6 [revision_2022-06-05]R2.pdf
